# Supplementary material for: Blood Vessel Patterning on Retinal Astrocytes Requires Endothelial Flt-1 (VEGFR-1)
Source: J Dev Biol. 2019 Sep 7;7(3):18. doi: 10.3390/jdb7030018 (PMC6787756; doi:10.3390/jdb7030018)
Supplement: Supplementary file 1 [file jdb-07-00018-s001.zip]

Archive with 12 entries (9 files):
- ChappellBautch_JDB_SuppFILES-FINAL/
- ChappellBautch_JDB_SuppFILES-FINAL/.DS_Store
- __MACOSX/
- __MACOSX/ChappellBautch_JDB_SuppFILES-FINAL/
- __MACOSX/ChappellBautch_JDB_SuppFILES-FINAL/._.DS_Store
- ChappellBautch_JDB_SuppFILES-FINAL/ChappellBautch_JDB_SuppFIGURES_FINAL.pdf
- __MACOSX/ChappellBautch_JDB_SuppFILES-FINAL/._ChappellBautch_JDB_SuppFIGURES_FINAL.pdf
- ChappellBautch_JDB_SuppFILES-FINAL/ChappellBautch_JDB_SuppINFO_FINAL.pdf
- __MACOSX/ChappellBautch_JDB_SuppFILES-FINAL/._ChappellBautch_JDB_SuppINFO_FINAL.pdf
- ChappellBautch_JDB_SuppFILES-FINAL/ChappellBautch_JDB_SuppVIDEO-1_FINAL.mov
- __MACOSX/ChappellBautch_JDB_SuppFILES-FINAL/._ChappellBautch_JDB_SuppVIDEO-1_FINAL.mov
- __MACOSX/._ChappellBautch_JDB_SuppFILES-FINAL
